# Supplementary material for: The portrayal of panic-buying and stockpiling in English newspapers during Covid, a mixed-method content analysis
Source: PLoS One. 2025 Feb 12;20(2):e0315142. doi: 10.1371/journal.pone.0315142 (PMC11819479; doi:10.1371/journal.pone.0315142)
Supplement: S2 File — (XLSX) [file pone.0315142.s002.xlsx]

## Sheet: Coding Frame
	Coding Frame: Panic Buying / Stockpiling in Covid
	1. Article ID						2. Framing					3. Photography in online article
	Date	Publication	Format (Online/Print)	Word count			Positive	Negative	Neutral	Mixed		Empty Shelves
												Queue
												Purchased stockpiled food in trolley / basket
	4. Headline (in full)						5. Sensationalised language					Purchased stockpiled food in home
							Yes					Image attributed to social media
							No					Online shopping
												Other
	6. Stakeholder voices						7. Tensions / contradictions
	Industry Voice (retailer/retail organistion)						Mention of 'no shortage of food' or adequate supply
	Political Voice						Plea to cease panic buying / stockpiling / encouragement of altruism
	Expert Voice (analyst/food policy expert)						Question on if and what consumers should stockpile
	Consumer Voice						Mention of contradictory advice by government
	Anecdotal social media user						Consumer report of seeing news about panic buying
	Themes
	8. Panic buying / stockpiling drivers						11. Prominence of supermarket
	Psychological causes (fear, anxiety)						Mention of supermarket (online or instore)
	Lack of trust in government						Supermarket 'feeding the nation
	Safety net / preparation for 2 week isolation
	9. Individual behaviour						12. Socio-economic impact / consequence of panic buying
	Description of food panic bought / stockpiled by consumer						Disabled / vulnerable / elderly
	Consumer queues						Food banks
	Consumers described as detrimentally self-serving (selfish etc)						Food waste
	Consumer violence / aggression / abuse of staff						Increased consumer spend on food
	Food riots						Increased supermarket profits/price rises
	10. Food supply / food access						13. Food policy
	Supply chain / food supply disruption						Supermarket online/in-store policy (social distancing, product streamlining,rationing, changing operational hours, expanding home delivery)
	Food shortage						Government policy (relaxing competition law, supermarkets working together, increasing driver hours, government working with industry, government providing food supplies)
	Empty shelves
	High demand (online or in store)
	Supermarkets unable to cope with demand
	Lack of online delivery slots
	14 Comments / key quotes
